# Supplementary material for: Open data set of live cyanobacterial cells imaged using an X-ray laser
Source: Sci Data. 2016 Aug 1;3:160058. doi: 10.1038/sdata.2016.58 (PMC4968219; doi:10.1038/sdata.2016.58)
Supplement: Supplementary file 1 [file sdata201658-isa1.zip › i_Investigation.txt]

# Investigation File generated for Scientific Data with Investigation File Authoring Tool version 0.1.0 on 07/07/2016 - This metadata file is CC0
ONTOLOGY SOURCE REFERENCE
Term Source Name	NCBITAXON	UO	OMIT	CHMO	OBI	MS
Term Source File	http://data.bioontology.org/ontologies/NCBITAXON	http://data.bioontology.org/ontologies/UO	http://data.bioontology.org/ontologies/OBI	http://data.bioontology.org/ontologies/CHMO	http://data.bioontology.org/ontologies/OBI	http://data.bioontology.org/ontologies/MS
Term Source Version	2015AA	unknown	2014-08-18	releases/2014-11-20	2014-08-18	
Term Source Description	National Center for Biotechnology Information (NCBI) Organismal Classification	Units of Measurement Ontology	Ontology for Biomedical Investigations	Chemical Methods Ontology	Ontology for Biomedical Investigations	Mass Spectrometry Ontology
INVESTIGATION
Investigation Identifier
Investigation Title
Investigation Description
Investigation Submission Date
Investigation Public Release Date
INVESTIGATION PUBLICATIONS
Investigation PubMed ID
Investigation Publication DOI
Investigation Publication Author List
Investigation Publication Title
Investigation Publication Status
Investigation Publication Status Term Accession Number
Investigation Publication Status Term Source REF
INVESTIGATION CONTACTS
Investigation Person Last Name
Investigation Person Mid Initials
Investigation Person First Name
Investigation Person Address
Investigation Person Phone
Investigation Person Fax
Investigation Person Email
Investigation Person Affiliation
Investigation Person Roles
Investigation Person Roles Term Accession Number
Investigation Person Roles Term Source REF
STUDY
Study Identifier	10.1038/sdata.2016.58
Study Title	Open data set of live cyanobacterial cells imaged using an X-ray laser
Study Submission Date	15/02/2016
Study Public Release Date	01/08/2016
Study Description	http://www.nature.com/articles/sdata201658#abstract
Study File Name	s_study_Ekeberg.txt
Comment[Subject Keywords]	//;///;//
Comment[Manuscript Licence]	CC BY-4.0
Comment[Experimental Metadata Licence]	CC0
Comment[Supplementary Information File Name]	
Comment[Supplementary Information File Type]	x-zip-compressed
Comment[Supplementary Information File URL]	http://www.nature.com/articles/sdata201658#supplementary-information
Comment[Data Repository]	Coherent X-ray Imaging Data Bank (CXIDB)
Comment[Data Record Accession]	doi:10.11577/1245696
Comment[Data Record URI]	http://dx.doi.org/10.11577/1245696
STUDY DESIGN DESCRIPTORS
Study Design Type	live cell imaging objective
Study Design Type Term Accession Number	""
Study Design Type Term Source REF	""
STUDY PUBLICATIONS
Study PubMed ID	""
Study Publication DOI	doi:10.1038/ncomms6704
Study Publication Author List	""
Study Publication Title	""
Study Publication Status	published
Study Publication Status Term Accession Number	
Study Publication Status Term Source REF	
STUDY FACTORS
Study Factor Name
Study Factor Type
Study Factor Type Term Accession Number
Study Factor Type Term Source REF
STUDY ASSAYS
Study Assay Measurement Type	X-ray diffraction data
Study Assay Measurement Type Term Accession Number	CHMO:0000850
Study Assay Measurement Type Term Source REF	CHMO
Study Assay Technology Type	X-ray free electron laser
Study Assay Technology Type Term Accession Number	""
Study Assay Technology Type Term Source REF	""
Study Assay Technology Platform	""
Study Assay File Name	a_assay_Ekeberg.txt
STUDY PROTOCOLS
Study Protocol Name	Cells	X-ray free electron laser	Data preprocessing
Study Protocol Type	selection	free electron laser	data transformation
Study Protocol Type Term Accession Number	OBI:0001928	MS:1000853	OBI:0200000
Study Protocol Type Term Source REF	OBI	MS	OBI
Study Protocol Description			
Study Protocol URI	""	""	""
Study Protocol Version			
Study Protocol Parameters Name	""	instrument; operating mode; beamline; experiment environment; wavelength; pulse duration; detector model; detector distance; sample delivery method; sample delivery device; sample temperature; sample environment; energy at interaction region; x-ray focus size; duration run	software
Study Protocol Parameters Name Term Accession Number	""	""	""
Study Protocol Parameters Name Term Source REF	""	""	""
Study Protocol Components Name	""	""	""
Study Protocol Components Type	""	""	""
Study Protocol Components Type Term Accession Number	""	""	""
Study Protocol Components Type Term Source REF	""	""	""
STUDY CONTACTS
Study Person Last Name	van der Schot	Svenda	Maia	Hantke	DePonte	Seibert	Aquila	Schulz	Kirian	Liang	Stellato	Bari	Iwan	Andreasson	Timneanu	Bielecki	Westphal	Nunes de Almeida	Odić	Hasse	Carlsson	Larsson	Barty	Martin	Schorb	Bostedt	Bozek	Carron	Ferguson	Rolles	Rudenko	Epp	Foucar	Rudek	Erk	Hartmann	Kimmel	Holl	Englert	Loh	Chapman	Andersson	Hajdu	Ekeberg
Study Person First Name	Gijs	Martin	Filipe R.N.C.	Max F.	Daniel P.	M. Marvin	Andrew	Joachim	Richard A.	Mengning	Francesco	Sadia	Bianca	Jakob	Nicusor	Johan	Daniel	Francisca	Duško	Dirk	Gunilla H.	Daniel S.D.	Anton	Andrew V.	Sebastian	Christoph	John D.	Sebastian	Ken	Daniel	Artem	Sascha W.	Lutz	Benedikt	Benjamin	Robert	Nils	Peter	Lars	N. Duane	Henry N.	Inger	Janos	Tomas
Study Person Mid Initials																																												
Study Person Email	""	""	""	""	""	""	""	""	""	""	""	""	""	""	""	""	""	""	""	""	""	""	""	""	""	""	""	""	""	""	""	""	""	""	""	""	""	""	""	""	""	""	""	ekeberg@xray.bmc.uu.se
Study Person Phone																																												
Study Person Fax																																												
Study Person Address																																												
Study Person Affiliation	Laboratory of Molecular Biophysics, Department of Cell and Molecular Biology, Uppsala University, Husargatan 3 (Box 596), SE-751 24 Uppsala, Sweden	Laboratory of Molecular Biophysics, Department of Cell and Molecular Biology, Uppsala University, Husargatan 3 (Box 596), SE-751 24 Uppsala, Sweden	Laboratory of Molecular Biophysics, Department of Cell and Molecular Biology, Uppsala University, Husargatan 3 (Box 596), SE-751 24 Uppsala, Sweden	Laboratory of Molecular Biophysics, Department of Cell and Molecular Biology, Uppsala University, Husargatan 3 (Box 596), SE-751 24 Uppsala, Sweden	LCLS, SLAC National Accelerator Laboratory, 2575 Sand Hill Road, Menlo Park, California 94025, USA	Laboratory of Molecular Biophysics, Department of Cell and Molecular Biology, Uppsala University, Husargatan 3 (Box 596), SE-751 24 Uppsala, Sweden	LCLS, SLAC National Accelerator Laboratory, 2575 Sand Hill Road, Menlo Park, California 94025, USA	European XFEL, Albert-Einstein-Ring 19, 22761 Hamburg, Germany	Arizona State University, Physics Department, PO Box 871504, Tempe, Arizona 85287-1504, USA	LCLS, SLAC National Accelerator Laboratory, 2575 Sand Hill Road, Menlo Park, California 94025, USA	Center for Free-Electron Laser Science, DESY, Notkestrasse 85, 22607 Hamburg, Germany	European XFEL, Albert-Einstein-Ring 19, 22761 Hamburg, Germany	Laboratory of Molecular Biophysics, Department of Cell and Molecular Biology, Uppsala University, Husargatan 3 (Box 596), SE-751 24 Uppsala, Sweden	Laboratory of Molecular Biophysics, Department of Cell and Molecular Biology, Uppsala University, Husargatan 3 (Box 596), SE-751 24 Uppsala, Sweden	Laboratory of Molecular Biophysics, Department of Cell and Molecular Biology, Uppsala University, Husargatan 3 (Box 596), SE-751 24 Uppsala, Sweden	Laboratory of Molecular Biophysics, Department of Cell and Molecular Biology, Uppsala University, Husargatan 3 (Box 596), SE-751 24 Uppsala, Sweden	Laboratory of Molecular Biophysics, Department of Cell and Molecular Biology, Uppsala University, Husargatan 3 (Box 596), SE-751 24 Uppsala, Sweden	MRC Laboratory for Molecular Cell Biology, UCL, Gower St., London WC1E 6BT, UK	Laboratory of Molecular Biophysics, Department of Cell and Molecular Biology, Uppsala University, Husargatan 3 (Box 596), SE-751 24 Uppsala, Sweden	Laboratory of Molecular Biophysics, Department of Cell and Molecular Biology, Uppsala University, Husargatan 3 (Box 596), SE-751 24 Uppsala, Sweden	Laboratory of Molecular Biophysics, Department of Cell and Molecular Biology, Uppsala University, Husargatan 3 (Box 596), SE-751 24 Uppsala, Sweden	Laboratory of Molecular Biophysics, Department of Cell and Molecular Biology, Uppsala University, Husargatan 3 (Box 596), SE-751 24 Uppsala, Sweden	Center for Free-Electron Laser Science, DESY, Notkestrasse 85, 22607 Hamburg, Germany	ARC Centre of Excellence for Advanced Molecular Imaging, School of Physics, The University of Melbourne, Victoria 3010, Australia	Institut für Optik und Atomare Physik, Technische Universität Berlin, Hardenbergstrasse 36, 10623 Berlin, Germany	LCLS, SLAC National Accelerator Laboratory, 2575 Sand Hill Road, Menlo Park, California 94025, USA	Synchrotron SOLEIL, L’orme des Merisiers roundabout of St Aubin, 91190 Saint Aubin, France	LCLS, SLAC National Accelerator Laboratory, 2575 Sand Hill Road, Menlo Park, California 94025, USA	LCLS, SLAC National Accelerator Laboratory, 2575 Sand Hill Road, Menlo Park, California 94025, USA	Max Planck Advanced Study Group, Center for Free Electron Laser Science, Notkestrasse 85, 22607 Hamburg, Germany	Max Planck Advanced Study Group, Center for Free Electron Laser Science, Notkestrasse 85, 22607 Hamburg, Germany	Max Planck Advanced Study Group, Center for Free Electron Laser Science, Notkestrasse 85, 22607 Hamburg, Germany	Max Planck Advanced Study Group, Center for Free Electron Laser Science, Notkestrasse 85, 22607 Hamburg, Germany	Max Planck Advanced Study Group, Center for Free Electron Laser Science, Notkestrasse 85, 22607 Hamburg, Germany	Max Planck Advanced Study Group, Center for Free Electron Laser Science, Notkestrasse 85, 22607 Hamburg, Germany	PNSensor GmbH, Otto-Hahn-Ring 6, 81739 Munich, Germany	Max-Planck-Institut Halbleiterlabor, Otto-Hahn-Ring 6, 81739 München, Germany	PNSensor GmbH, Otto-Hahn-Ring 6, 81739 Munich, Germany	Max-Planck-Institut für extraterrestrische Physik, Giessenbachstrasse, 85741 Garching, Germany	Centre for BioImaging Sciences, National University of Singapore, 14 Science Drive 4 Blk S1 A, Singapore 117546, Singapore	Center for Free-Electron Laser Science, DESY, Notkestrasse 85, 22607 Hamburg, Germany	Laboratory of Molecular Biophysics, Department of Cell and Molecular Biology, Uppsala University, Husargatan 3 (Box 596), SE-751 24 Uppsala, Sweden	Laboratory of Molecular Biophysics, Department of Cell and Molecular Biology, Uppsala University, Husargatan 3 (Box 596), SE-751 24 Uppsala, Sweden	Laboratory of Molecular Biophysics, Department of Cell and Molecular Biology, Uppsala University, Husargatan 3 (Box 596), SE-751 24 Uppsala, Sweden
Study Person Roles																																												
Study Person Roles Term Accession Number																																												
Study Person Roles Term Source REF																																												
Comment[Study Person ORCID]			0000-0002-2141-438X												0000-0001-7328-0400																										0000-0002-4655-1743			
Comment[Funder]																																												
Comment[FundRef ID]																																												
Comment[Funder Term Source REF]																																												
Comment[Grant Identifier]																																												
