# Supplementary material for: Open data set of live cyanobacterial cells imaged using an X-ray laser
Source: Sci Data. 2016 Aug 1;3:160058. doi: 10.1038/sdata.2016.58 (PMC4968219; doi:10.1038/sdata.2016.58)
Supplement: Supplementary file 1 [file sdata201658-isa1.zip › s_study_Ekeberg.txt]

Source Name	Characteristics[organism]	Term Source REF	Term Accession Number	Protocol REF	Comment[surrounding medium]	Sample Name
Pasteur Culture Collection of Cyanobacteria	Cyanobium gracile	NCBITAXON	NCBITaxon:59930	Cells	25 mM ammonium acetate	S1
Pasteur Culture Collection of Cyanobacteria	Synechococcus elongatus	NCBITAXON	NCBITaxon:32046	Cells	25 mM ammonium acetate	S2
						Control
