# Supplementary material for: Open data set of live cyanobacterial cells imaged using an X-ray laser
Source: Sci Data. 2016 Aug 1;3:160058. doi: 10.1038/sdata.2016.58 (PMC4968219; doi:10.1038/sdata.2016.58)
Supplement: Supplementary file 1 [file sdata201658-isa1.zip › a_assay_Ekeberg.txt]

Sample Name	Protocol REF	Comment[number of exposures]	Parameter Value[instrument]	Parameter Value[operating mode]	Unit	Term Source REF	Term Accession Number	Parameter Value[beamline]	Parameter Value[experiment environment]	Parameter Value[wavelength]	Unit	Term Source REF	Term Accession Number	Parameter Value[pulse duration]	Unit	Term Source REF	Term Accession Number	Parameter Value[detector model]	Parameter Value[detector distance]	Unit	Term Source REF	Term Accession Number	Parameter Value[sample delivery method]	Parameter Value[sample delivery device]	Parameter Value[sample temperature]	Unit	Term Source REF	Term Accession Number	Parameter Value[sample environment]	Term Source REF	Term Accession Number	Parameter Value[energy at interaction region]	Unit	Term Source REF	Term Accession Number	Parameter Value[x-ray focus size]	Unit	Term Source REF	Term Accession Number	Parameter Value[duration run]	Unit	Term Source REF	Term Accession Number	Assay Name	Raw Data File	Comment[Data Repository]	Comment[Data Record Accession]	Comment[Data Record URI]	Protocol REF	Parameter Value[software]	Derived Data File	Comment[Data Repository]	Comment[Data Record Accession]	Comment[Data Record URI]
Control	X-ray free electron laser	885	Linac Coherant Light Source	120	hertz	UO	UO:0000106	AMO	CAMP	2.4	nanometer	UO	UO:0000018	70	femtosecond			pnCCD	220/741	meter	UO	UO:0000008	aerosol injector						vacuum	OMIT	OMIT:0015452	1.26	mJ per pulse			3x7	micrometer	UO	UO:0000017	1	minute	UO	UO:0000031	r0206	r0206.xtc	Coherent X-ray Imaging Data Bank (CXIDB)	doi:10.11577/1245696	http://dx.doi.org/10.11577/1245696	Data preprocessing	cheetah	r0206.cxi	"Coherent X-ray Imaging Data
Bank (CXIDB)"	doi:10.11577/1245696	http://dx.doi.org/10.11577/1245696
S1	X-ray free electron laser	195491	Linac Coherant Light Source	120	hertz	UO	UO:0000106	AMO	CAMP	2.4	nanometer	UO	UO:0000018	70	femtosecond			pnCCD	220/741	meter	UO	UO:0000008	aerosol injector						vacuum	OMIT	OMIT:0015452	1.26	mJ per pulse			3x7	micrometer	UO	UO:0000017	27	minute	UO	UO:0000031	r0207	r0207.xtc	Coherent X-ray Imaging Data Bank (CXIDB)	doi:10.11577/1245696	http://dx.doi.org/10.11577/1245696	Data preprocessing	cheetah	r0207.cxi	"Coherent X-ray Imaging Data
Bank (CXIDB)"	doi:10.11577/1245696	http://dx.doi.org/10.11577/1245696
S1	X-ray free electron laser	67685	Linac Coherant Light Source	120	hertz	UO	UO:0000106	AMO	CAMP	2.4	nanometer	UO	UO:0000018	70	femtosecond			pnCCD	220/741	meter	UO	UO:0000008	aerosol injector						vacuum	OMIT	OMIT:0015452	1.26	mJ per pulse			3x7	micrometer	UO	UO:0000017	9	minute	UO	UO:0000031	r0210	r0210.xtc	Coherent X-ray Imaging Data Bank (CXIDB)	doi:10.11577/1245696	http://dx.doi.org/10.11577/1245696	Data preprocessing	cheetah	r0210.cxi	"Coherent X-ray Imaging Data
Bank (CXIDB)"	doi:10.11577/1245696	http://dx.doi.org/10.11577/1245696
S1	X-ray free electron laser	4222	Linac Coherant Light Source	120	hertz	UO	UO:0000106	AMO	CAMP	2.4	nanometer	UO	UO:0000018	70	femtosecond			pnCCD	220/741	meter	UO	UO:0000008	aerosol injector						vacuum	OMIT	OMIT:0015452	1.26	mJ per pulse			3x7	micrometer	UO	UO:0000017	1	minute	UO	UO:0000031	r0212	r0212.xtc	Coherent X-ray Imaging Data Bank (CXIDB)	doi:10.11577/1245696	http://dx.doi.org/10.11577/1245696	Data preprocessing	cheetah	r0212.cxi	"Coherent X-ray Imaging Data
Bank (CXIDB)"	doi:10.11577/1245696	http://dx.doi.org/10.11577/1245696
S1	X-ray free electron laser	206049	Linac Coherant Light Source	120	hertz	UO	UO:0000106	AMO	CAMP	2.4	nanometer	UO	UO:0000018	70	femtosecond			pnCCD	220/741	meter	UO	UO:0000008	aerosol injector						vacuum	OMIT	OMIT:0015452	1.26	mJ per pulse			3x7	micrometer	UO	UO:0000017	29	minute	UO	UO:0000031	r0214	r0214.xtc	Coherent X-ray Imaging Data Bank (CXIDB)	doi:10.11577/1245696	http://dx.doi.org/10.11577/1245696	Data preprocessing	cheetah	r0214.cxi	"Coherent X-ray Imaging Data
Bank (CXIDB)"	doi:10.11577/1245696	http://dx.doi.org/10.11577/1245696
Control	X-ray free electron laser	2597	Linac Coherant Light Source	120	hertz	UO	UO:0000106	AMO	CAMP	1.13	nanometer	UO	UO:0000018	70	femtosecond			pnCCD	220/741	meter	UO	UO:0000008	aerosol injector						vacuum	OMIT	OMIT:0015452	2.18	mJ per pulse			3x7	micrometer	UO	UO:0000017	2	minute	UO	UO:0000031	r0140	r0140.xtc	Coherent X-ray Imaging Data Bank (CXIDB)	doi:10.11577/1245696	http://dx.doi.org/10.11577/1245696	Data preprocessing	cheetah	r0140.cxi	"Coherent X-ray Imaging Data
Bank (CXIDB)"	doi:10.11577/1245696	http://dx.doi.org/10.11577/1245696
S2	X-ray free electron laser	66442	Linac Coherant Light Source	120	hertz	UO	UO:0000106	AMO	CAMP	1.13	nanometer	UO	UO:0000018	70	femtosecond			pnCCD	220/741	meter	UO	UO:0000008	aerosol injector						vacuum	OMIT	OMIT:0015452	2.18	mJ per pulse			3x7	micrometer	UO	UO:0000017	9	minute	UO	UO:0000031	r0142	r0142.xtc	Coherent X-ray Imaging Data Bank (CXIDB)	doi:10.11577/1245696	http://dx.doi.org/10.11577/1245696	Data preprocessing	cheetah	r0142.cxi	"Coherent X-ray Imaging Data
Bank (CXIDB)"	doi:10.11577/1245696	http://dx.doi.org/10.11577/1245696
